# Supplementary material for: Dynamic remodeling of histone modifications in response to osmotic stress in Saccharomyces cerevisiae
Source: BMC Genomics. 2014 Mar 30;15(1):247. doi: 10.1186/1471-2164-15-247 (PMC3986647; doi:10.1186/1471-2164-15-247)
Supplement: Supplementary file 5 — Additional file 5: Table S1: Compares the mRNA amount, indirect transcription rate, nascent transcription rate and RNA pol II occupancy data with the level of the eight histone modifications studied in both the promoters region and ORFs. (XLSX 83 KB) [file 12864_2013_5905_MOESM5_ESM.xlsx]

## Sheet: STable1
Spearman vs Rpb3 IP
condition	-400 to -100 bp	-300 to 0 bp	-200 to 100 bp	-100 to 200 bp	0 to 300 bp	100 to 400 bp	200 to 500 bp	300 to 600 bp	400 to 700 bp	500 to 800 bp	600 to 900 bp	700 to 1000 bp
H3K14ac_YPD_rep1	0.213927	0.247542	0.256563	0.250761	0.224857	0.211088	0.197534	0.187361	0.183056	0.179738	0.180326	0.190252
H3K14ac_YPD_rep2	0.149559	0.165704	0.176332	0.179297	0.171721	0.161621	0.146586	0.13352	0.118875	0.109367	0.106801	0.114852
H3K36me3_YPD_rep1	0.411514	0.476126	0.519534	0.545331	0.549144	0.554199	0.557538	0.561206	0.566742	0.577741	0.596258	0.600184
H3K36me3_YPD_rep2	0.348868	0.410142	0.443371	0.460225	0.463119	0.479905	0.489996	0.496545	0.498331	0.503261	0.508546	0.503188
H3K4me1_YPD_rep1	-0.151195	-0.228419	-0.324837	-0.3876	-0.426021	-0.454159	-0.472457	-0.472619	-0.447684	-0.381976	-0.273983	-0.122035
H3K4me1_YPD_rep2	-0.0874079	-0.114255	-0.172629	-0.222543	-0.254319	-0.265892	-0.265014	-0.236874	-0.195465	-0.153537	-0.109826	-0.0522923
H3K4me3_YPD_rep1	0.400684	0.46146	0.500378	0.528304	0.526198	0.535588	0.54875	0.569607	0.588485	0.612418	0.643461	0.659414
H3K4me3_YPD_rep2	0.0873635	0.10023	0.102246	0.0953971	0.0817675	0.0859035	0.10037	0.118663	0.132301	0.137305	0.14294	0.160937
H3K79me2_YPD_rep1	0.344478	0.375417	0.384601	0.371838	0.317088	0.249596	0.204652	0.184658	0.174182	0.169392	0.174971	0.175839
H3K79me3_YPD_rep1	0.192612	0.211312	0.221859	0.217104	0.212009	0.217749	0.228146	0.235912	0.238887	0.237051	0.241184	0.238159
H3K9ac_YPD_rep1	0.42213	0.482586	0.522175	0.53038	0.508012	0.46917	0.42418	0.378963	0.334233	0.284628	0.247595	0.215419
H3K9ac_YPD_rep2	0.203356	0.241625	0.258676	0.250401	0.224227	0.20904	0.196178	0.189462	0.177374	0.160936	0.151572	0.140829
H4K8ac_YPD_rep1	0.214588	0.245947	0.273483	0.277759	0.241396	0.184495	0.121365	0.0683497	0.0241469	-0.0072033	-0.0203898	-0.0209475
H4K8ac_YPD_rep2	0.110958	0.112255	0.108124	0.100906	0.0778818	0.0339104	-0.00271548	-0.0256463	-0.0291368	-0.0319624	-0.0276553	-0.0208977
Spearman vs run-on transcription rate
condition	-400 to -100 bp	-300 to 0 bp	-200 to 100 bp	-100 to 200 bp	0 to 300 bp	100 to 400 bp	200 to 500 bp	300 to 600 bp	400 to 700 bp	500 to 800 bp	600 to 900 bp	700 to 1000 bp
H3K14ac_YPD_rep1	0.157772	0.201796	0.218408	0.206809	0.172837	0.144078	0.137687	0.123564	0.122214	0.106059	0.0991792	0.101111
H3K14ac_YPD_rep2	0.121464	0.141668	0.155769	0.157613	0.152012	0.146065	0.125483	0.108482	0.0777087	0.0398639	0.0311356	0.028389
H3K36me3_YPD_rep1	0.252879	0.351337	0.444995	0.497929	0.512776	0.518913	0.522923	0.528177	0.538005	0.546707	0.552564	0.543802
H3K36me3_YPD_rep2	0.198598	0.291709	0.371586	0.423849	0.446481	0.472545	0.479876	0.485244	0.484447	0.478801	0.464634	0.432603
H3K4me1_YPD_rep1	-0.120799	-0.174008	-0.239556	-0.288249	-0.33834	-0.375954	-0.401232	-0.398779	-0.353745	-0.295259	-0.205877	-0.084309
H3K4me1_YPD_rep2	-0.0930746	-0.117229	-0.159644	-0.193677	-0.227847	-0.236728	-0.225325	-0.201937	-0.179057	-0.154084	-0.123826	-0.0586181
H3K4me3_YPD_rep1	0.253869	0.331454	0.413618	0.475586	0.501736	0.514314	0.528931	0.549077	0.555541	0.558478	0.559866	0.551772
H3K4me3_YPD_rep2	0.0466469	0.0944456	0.145691	0.147774	0.124951	0.095651	0.0770162	0.0755303	0.0877825	0.0905704	0.0964206	0.112701
H3K79me2_YPD_rep1	0.232582	0.260776	0.251734	0.216111	0.165237	0.109016	0.0746152	0.0613359	0.0507267	0.0423719	0.046139	0.0513712
H3K79me3_YPD_rep1	0.150327	0.182727	0.20981	0.215488	0.220726	0.213674	0.218207	0.218509	0.226991	0.228489	0.232072	0.22004
H3K9ac_YPD_rep1	0.313611	0.370759	0.421762	0.435719	0.408916	0.355617	0.299225	0.250402	0.204977	0.147998	0.107232	0.077478
H3K9ac_YPD_rep2	0.162952	0.212063	0.253376	0.247532	0.215677	0.192701	0.184409	0.171065	0.153506	0.117595	0.0924682	0.0775829
H4K8ac_YPD_rep1	0.124792	0.148345	0.182372	0.181612	0.143726	0.0739896	0.00733371	-0.040916	-0.0898491	-0.13157	-0.154823	-0.148087
H4K8ac_YPD_rep2	0.0738635	0.0872698	0.0758133	0.0509219	0.0155106	-0.0354871	-0.085768	-0.0950556	-0.0949927	-0.0787759	-0.0686348	-0.0682698
Spearman vs indirect transcription rate
condition	-400 to -100 bp	-300 to 0 bp	-200 to 100 bp	-100 to 200 bp	0 to 300 bp	100 to 400 bp	200 to 500 bp	300 to 600 bp	400 to 700 bp	500 to 800 bp	600 to 900 bp	700 to 1000 bp
H3K14ac_YPD_rep1	0.163513	0.206793	0.2339	0.236641	0.211975	0.174569	0.14378	0.118849	0.115751	0.119729	0.13392	0.132501
H3K14ac_YPD_rep2	0.106024	0.129454	0.13172	0.122389	0.108448	0.106138	0.0944715	0.084354	0.0660655	0.0557888	0.0495316	0.0499342
H3K36me3_YPD_rep1	0.208035	0.29475	0.373347	0.433463	0.458264	0.47314	0.474498	0.476622	0.477164	0.485089	0.48903	0.484404
H3K36me3_YPD_rep2	0.203279	0.278823	0.345618	0.406057	0.433631	0.459452	0.465347	0.469895	0.465433	0.459483	0.44608	0.432499
H3K4me1_YPD_rep1	-0.134771	-0.198475	-0.274225	-0.320321	-0.352673	-0.371648	-0.372273	-0.343493	-0.291754	-0.229096	-0.144132	-0.0571475
H3K4me1_YPD_rep2	-0.049101	-0.0771364	-0.132947	-0.185104	-0.219883	-0.212829	-0.184288	-0.151436	-0.124981	-0.094037	-0.0489181	0.00451626
H3K4me3_YPD_rep1	0.223967	0.294073	0.353078	0.405303	0.43327	0.45603	0.456534	0.463024	0.454396	0.464352	0.476528	0.475467
H3K4me3_YPD_rep2	0.0264553	0.0401279	0.0710527	0.0956149	0.0913142	0.0774961	0.0721686	0.0592319	0.0632825	0.0748441	0.0918621	0.129087
H3K79me2_YPD_rep1	0.222734	0.266333	0.290332	0.290275	0.258394	0.198314	0.151707	0.121575	0.0993165	0.0827467	0.0829471	0.0858432
H3K79me3_YPD_rep1	0.102621	0.138766	0.177247	0.206571	0.2386	0.240535	0.236848	0.222756	0.2352	0.237068	0.233485	0.209468
H3K9ac_YPD_rep1	0.303511	0.339587	0.365687	0.372592	0.361841	0.32786	0.287454	0.24087	0.202306	0.158398	0.129577	0.101449
H3K9ac_YPD_rep2	0.146292	0.192627	0.218581	0.212236	0.190713	0.174125	0.13764	0.124105	0.101538	0.100815	0.106428	0.119603
H4K8ac_YPD_rep1	0.118312	0.125735	0.152207	0.168469	0.157018	0.104417	0.040486	-0.00750249	-0.0501149	-0.0781139	-0.0816342	-0.0736176
H4K8ac_YPD_rep2	0.0581634	0.0636726	0.0791683	0.077722	0.0509297	0.0100011	-0.0229829	-0.0477209	-0.0688706	-0.0823461	-0.0895218	-0.0882863
Spearman vs mRNA abundance
condition	-400 to -100 bp	-300 to 0 bp	-200 to 100 bp	-100 to 200 bp	0 to 300 bp	100 to 400 bp	200 to 500 bp	300 to 600 bp	400 to 700 bp	500 to 800 bp	600 to 900 bp	700 to 1000 bp
H3K14ac_YPD_rep1	0.123814	0.174998	0.20979	0.215812	0.202324	0.171392	0.156163	0.145819	0.149662	0.15434	0.156683	0.141637
H3K14ac_YPD_rep2	0.0850655	0.107957	0.119756	0.111987	0.101891	0.0955638	0.091333	0.0951375	0.0871664	0.070395	0.0579101	0.056412
H3K36me3_YPD_rep1	0.133556	0.200209	0.264287	0.315925	0.338037	0.349598	0.353255	0.361142	0.366802	0.386475	0.395582	0.397587
H3K36me3_YPD_rep2	0.121725	0.181686	0.240581	0.293898	0.322912	0.344057	0.35133	0.358164	0.358421	0.365092	0.365229	0.362031
H3K4me1_YPD_rep1	-0.081812	-0.134196	-0.200017	-0.242142	-0.270695	-0.288942	-0.296896	-0.28844	-0.262221	-0.213888	-0.14046	-0.0572827
H3K4me1_YPD_rep2	-0.0198929	-0.0475434	-0.102367	-0.150057	-0.168231	-0.160988	-0.140813	-0.122713	-0.108132	-0.0841617	-0.050544	0.00939119
H3K4me3_YPD_rep1	0.160107	0.216785	0.269298	0.322316	0.359064	0.386405	0.392155	0.402754	0.399684	0.419546	0.436236	0.430748
H3K4me3_YPD_rep2	0.0331923	0.0378158	0.0595742	0.0774158	0.0686635	0.0586614	0.0573498	0.0547523	0.0619939	0.0732628	0.0817773	0.121001
H3K79me2_YPD_rep1	0.190713	0.231725	0.257098	0.273077	0.266864	0.231078	0.199451	0.176757	0.155902	0.13671	0.12726	0.113703
H3K79me3_YPD_rep1	0.0638408	0.0800653	0.107619	0.130695	0.153942	0.152203	0.156031	0.14919	0.16267	0.172075	0.179499	0.173733
H3K9ac_YPD_rep1	0.240165	0.271676	0.295901	0.308573	0.305704	0.284595	0.265282	0.245053	0.229148	0.193934	0.170289	0.125974
H3K9ac_YPD_rep2	0.109242	0.153675	0.186208	0.192139	0.17948	0.165518	0.138169	0.136382	0.130148	0.127501	0.123875	0.1164
H4K8ac_YPD_rep1	0.0989427	0.109143	0.135923	0.150648	0.142284	0.101484	0.0598679	0.0360151	0.0129522	-0.00650526	-0.0126015	-0.0236623
H4K8ac_YPD_rep2	0.0967161	0.113968	0.118297	0.106819	0.0761839	0.0422143	0.0154959	-0.00559428	-0.0266616	-0.049617	-0.0630662	-0.0666681
Note: distance interval respect to the gene start codon
