# Supplementary material for: Dynamic remodeling of histone modifications in response to osmotic stress in Saccharomyces cerevisiae
Source: BMC Genomics. 2014 Mar 30;15(1):247. doi: 10.1186/1471-2164-15-247 (PMC3986647; doi:10.1186/1471-2164-15-247)
Supplement: Supplementary file 6 — Additional file 6: Table S2: The 248 up-regulated and the 400 down-regulated osmo-responsive genes. (XLSX 39 KB) [file 12864_2013_5905_MOESM6_ESM.xlsx]

## Sheet: Hoja1
YML128C	16845	14957	C	chr13	Up-regulated
YML120C	29877	27909	C	chr13	Up-regulated
YAL062W	31153	32985	W	chr1	Up-regulated
YJL213W	31825	33457	W	chr10	Up-regulated
YML118W	32233	34105	W	chr13	Up-regulated
YAL061W	33361	34897	W	chr1	Up-regulated
YDL234C	36597	34141	C	chr4	Up-regulated
YML116W	38089	39905	W	chr13	Up-regulated
YEL060C	42013	39877	C	chr5	Up-regulated
YOL151W	43674	44706	W	chr15	Up-regulated
YJL201W	54337	56385	W	chr10	Up-regulated
YNL305C	59829	58821	C	chr14	Up-regulated
YDL223C	60469	57149	C	chr4	Up-regulated
YDL222C	61893	60541	C	chr4	Up-regulated
YLL039C	65309	63901	C	chr12	Up-regulated
YHL021C	65910	64398	C	chr8	Up-regulated
YGL229C	67230	64382	C	chr7	Up-regulated
YGL227W	69634	72650	W	chr7	Up-regulated
YML100W	70569	74025	W	chr13	Up-regulated
YEL039C	80173	79549	C	chr5	Up-regulated
YBL078C	80765	79901	C	chr2	Up-regulated
YAL034C	82587	80603	C	chr1	Up-regulated
YOL126C	83006	81622	C	chr15	Up-regulated
YPL247C	84317	82549	C	chr16	Up-regulated
YLL026W	88449	91433	W	chr12	Up-regulated
YDL206W	90025	92457	W	chr4	Up-regulated
YAL028W	92855	94487	W	chr1	Up-regulated
YIL136W	93577	94961	W	chr9	Up-regulated
YDL204W	94121	94609	W	chr4	Up-regulated
YDL204W	94609	95785	W	chr4	Up-regulated
YJL171C	100933	99605	C	chr10	Up-regulated
YDL199C	103437	101109	C	chr4	Up-regulated
YFL016C	106309	104613	C	chr6	Up-regulated
YFL014W	107209	107745	W	chr6	Up-regulated
YJL165C	109622	106790	C	chr10	Up-regulated
YJL164C	111382	109718	C	chr10	Up-regulated
YJL163C	113422	111558	C	chr10	Up-regulated
YPL230W	115057	116585	W	chr16	Up-regulated
YJL161W	117138	117938	W	chr10	Up-regulated
YPL222W	130041	132313	W	chr16	Up-regulated
YJL155C	130804	129060	C	chr10	Up-regulated
YEL012W	131641	132657	W	chr5	Up-regulated
YPL221W	132809	135593	W	chr16	Up-regulated
YEL011W	133089	135313	W	chr5	Up-regulated
YML070W	133417	135249	W	chr13	Up-regulated
YHR016C	138502	136670	C	chr8	Up-regulated
YJL144W	146328	146880	W	chr10	Up-regulated
YDL174C	147629	145749	C	chr4	Up-regulated
YIL113W	150529	151249	W	chr9	Up-regulated
YJL142C, YJL141C	150676	147812	C	chr10	Up-regulated
YIL111W	155145	155849	W	chr9	Up-regulated
YGL180W	159523	163011	W	chr7	Up-regulated
YFR008W	160505	161545	W	chr6	Up-regulated
YOL084W	162154	165298	W	chr15	Up-regulated
YLR006C	164077	161645	C	chr12	Up-regulated
YKL150W	164844	167564	W	chr11	Up-regulated
YBL029C-A	164883	164491	C	chr2	Up-regulated
YKL151C	166272	164840	C	chr11	Up-regulated
YIL105C	169805	167421	C	chr9	Up-regulated
YHR033W	175498	177090	W	chr8	Up-regulated
YFR015C	176493	174125	C	chr6	Up-regulated
YIL097W	180337	182097	W	chr9	Up-regulated
YFR017C	182925	182157	C	chr6	Up-regulated
YGL166W	191123	191923	W	chr7	Up-regulated
YKL133C	193110	191606	C	chr11	Up-regulated
YER020W	195065	196553	W	chr5	Up-regulated
YPL186C	195677	194269	C	chr16	Up-regulated
YGL157W	208915	210131	W	chr7	Up-regulated
YGL156W	210339	213803	W	chr7	Up-regulated
YKL121W	213538	216514	W	chr11	Up-regulated
YCR051W	214050	214882	W	chr3	Up-regulated
YIL077C	216533	214773	C	chr9	Up-regulated
YJL108C, YJL107C	220684	217524	C	chr10	Up-regulated
YCR061W	225514	227794	W	chr3	Up-regulated
YER037W	225817	227049	W	chr5	Up-regulated
YLR042C	231413	229917	C	chr12	Up-regulated
YOL052C	233702	232326	C	chr15	Up-regulated
YPL166W	237313	239153	W	chr16	Up-regulated
YDL124W	240177	241217	W	chr4	Up-regulated
YOL045W	243042	244738	W	chr15	Up-regulated
YOL045W	244738	246882	W	chr15	Up-regulated
YBR006W	246768	248600	W	chr2	Up-regulated
YKL103C	247614	245542	C	chr11	Up-regulated
YIL056W	249697	252041	W	chr9	Up-regulated
YIL055C	254421	251941	C	chr9	Up-regulated
YJL094C	254484	251676	C	chr10	Up-regulated
YIL053W	254977	256137	W	chr9	Up-regulated
YKL100C	255134	253110	C	chr11	Up-regulated
YML004C	262701	261525	C	chr13	Up-regulated
YER054C	264141	262021	C	chr5	Up-regulated
YDL110C	265029	264341	C	chr4	Up-regulated
YOL032W	265346	266194	W	chr15	Up-regulated
YHR080C	267213	262829	C	chr8	Up-regulated
YBR014C	267428	266443	C	chr2	Up-regulated
YBR016W	270208	270880	W	chr2	Up-regulated
YKL091C	270359	269327	C	chr11	Up-regulated
YIL045W	270777	272921	W	chr9	Up-regulated
YGL127C	270823	270279	C	chr7	Up-regulated
YDL106C	271973	270237	C	chr4	Up-regulated
YNL195C	272399	271543	C	chr14	Up-regulated
YNL194C	273703	272487	C	chr14	Up-regulated
YNL192W	276355	279963	W	chr14	Up-regulated
YJL083W	278760	280976	W	chr10	Up-regulated
YHR087W	280745	281329	W	chr8	Up-regulated
YER062C	280829	279845	C	chr5	Up-regulated
YLR080W	287897	289321	W	chr12	Up-regulated
YER067W	291777	292641	W	chr5	Up-regulated
YHR094C	292949	290821	C	chr8	Up-regulated
YOL016C	296214	294694	C	chr15	Up-regulated
YHR096C	296781	294477	C	chr8	Up-regulated
YHR097C	298701	297357	C	chr8	Up-regulated
YDL080C	312661	310501	C	chr4	Up-regulated
YJL066C	314916	313956	C	chr10	Up-regulated
YHR104W	323321	324553	W	chr8	Up-regulated
YJL057C	330204	328044	C	chr10	Up-regulated
YBR045C	330228	328148	C	chr2	Up-regulated
YDL072C	330517	329618	C	chr4	Up-regulated
YNL160W	336499	337787	W	chr14	Up-regulated
YBR053C	340772	339636	C	chr2	Up-regulated
YMR034C	340949	339317	C	chr13	Up-regulated
YLR099C	341021	339661	C	chr12	Up-regulated
YNL156C	342183	340983	C	chr14	Up-regulated
YNL155W	342379	343467	W	chr14	Up-regulated
YMR037C	346981	344141	C	chr13	Up-regulated
YBR056W	347816	349456	W	chr2	Up-regulated
YJL048C	348788	347276	C	chr10	Up-regulated
YOR019W	367842	370418	W	chr15	Up-regulated
YKL035W	369420	371188	W	chr11	Up-regulated
YBR066C	370763	369963	C	chr2	Up-regulated
YNL134C	373647	372367	C	chr14	Up-regulated
YHR137W	375418	377346	W	chr8	Up-regulated
YHR138C	377774	377246	C	chr8	Up-regulated
YHR139C	379886	378126	C	chr8	Up-regulated
YBR072W	381943	382799	W	chr2	Up-regulated
YOR028C	384694	383254	C	chr15	Up-regulated
YGL062W	385155	388811	W	chr7	Up-regulated
YJL023C	398484	397188	C	chr10	Up-regulated
YMR068W	406281	407585	W	chr13	Up-regulated
YMR070W	408945	410673	W	chr13	Up-regulated
YDL024C, YDL022C-A	409837	408205	C	chr4	Up-regulated
YDL022W	411761	413217	W	chr4	Up-regulated
YOR052C	427358	426518	C	chr15	Up-regulated
YGL037C	428063	427191	C	chr7	Up-regulated
YGL036W	428531	431347	W	chr7	Up-regulated
YOR054C	430006	427766	C	chr15	Up-regulated
YMR081C	431245	429893	C	chr13	Up-regulated
YNL100W	437571	438379	W	chr14	Up-regulated
YLR149C	439901	437421	C	chr12	Up-regulated
YKR011C	462448	461112	C	chr11	Up-regulated
YBR114W	467160	469664	W	chr2	Up-regulated
YER150W	468345	468953	W	chr5	Up-regulated
YMR105C	477661	475773	C	chr13	Up-regulated
YBR126C	490484	488780	C	chr2	Up-regulated
YMR110C	492013	490229	C	chr13	Up-regulated
YLR164W	493537	494481	W	chr12	Up-regulated
YJR036C	503676	500636	C	chr10	Up-regulated
YGR008C	508479	507975	C	chr7	Up-regulated
YLR177W	510361	513001	W	chr12	Up-regulated
YLR178C	514029	513061	C	chr12	Up-regulated
YPL014W	527523	528915	W	chr16	Up-regulated
YBR149W	539816	541256	W	chr2	Up-regulated
YDR043C	543567	542631	C	chr4	Up-regulated
YJR059W	545688	548424	W	chr10	Up-regulated
YMR139W	545905	547281	W	chr13	Up-regulated
YMR140W	547673	550001	W	chr13	Up-regulated
YPL004C	551847	550287	C	chr16	Up-regulated
YLR205C	554237	552677	C	chr12	Up-regulated
YNL036W	559748	560612	W	chr14	Up-regulated
YBR161W	561488	562912	W	chr2	Up-regulated
YBR169C	576060	573668	C	chr2	Up-regulated
YGR043C	581431	580271	C	chr7	Up-regulated
YOR137C	584078	581622	C	chr15	Up-regulated
YDR069C	587775	584711	C	chr4	Up-regulated
YDR070C	588447	588039	C	chr4	Up-regulated
YLR225C	589029	587517	C	chr12	Up-regulated
YDR074W	593659	596771	W	chr4	Up-regulated
YGR053C	595943	594919	C	chr7	Up-regulated
YMR169C	601133	599413	C	chr13	Up-regulated
YMR170C	603213	601493	C	chr13	Up-regulated
YMR173W, YMR173W-A	608649	610145	W	chr13	Up-regulated
YMR175W	610977	611281	W	chr13	Up-regulated
YJR096W	611040	612144	W	chr10	Up-regulated
YDR085C	616336	614232	C	chr4	Up-regulated
YGR067C	623527	622287	C	chr7	Up-regulated
YGR067C	624855	623527	C	chr7	Up-regulated
YPR030W	627843	629235	W	chr16	Up-regulated
YPR030W	629235	631339	W	chr16	Up-regulated
YNR002C	633904	632872	C	chr14	Up-regulated
YDR096W	636580	639844	W	chr4	Up-regulated
YOR161C	638718	636838	C	chr15	Up-regulated
YJR115W, YJR116W	639280	641792	W	chr10	Up-regulated
YLR251W, YLR252W	641353	642321	W	chr12	Up-regulated
YJR120W, YJR121W	647400	649464	W	chr10	Up-regulated
YBR212W	647448	650056	W	chr2	Up-regulated
YGR086C	650743	649271	C	chr7	Up-regulated
YBR214W	651320	653128	W	chr2	Up-regulated
YNR014W	652428	653156	W	chr14	Up-regulated
YGR088W	654619	656411	W	chr7	Up-regulated
YOR173W	657058	658378	W	chr15	Up-regulated
YDR110W	676044	677988	W	chr4	Up-regulated
YPR061C	676919	675975	C	chr16	Up-regulated
YLR267W	677913	679961	W	chr12	Up-regulated
YPR065W	679539	681067	W	chr16	Up-regulated
YBR230C	680092	679380	C	chr2	Up-regulated
YLR270W	681089	682449	W	chr12	Up-regulated
YLR271W	682593	683665	W	chr12	Up-regulated
YBR231C	683156	682044	C	chr2	Up-regulated
YLR272C	687285	683613	C	chr12	Up-regulated
YNR034W	690220	691556	W	chr14	Up-regulated
YBR241C	704140	702500	C	chr2	Up-regulated
YOR220W	755290	756298	W	chr15	Up-regulated
YOR227W	762586	766634	W	chr15	Up-regulated
YMR250W	770633	772657	W	chr13	Up-regulated
YBR290W	782560	783672	W	chr2	Up-regulated
YBR293W	787088	788656	W	chr2	Up-regulated
YGR149W	788643	790515	W	chr7	Up-regulated
YMR261C	793533	790133	C	chr13	Up-regulated
YOR245C	795558	793950	C	chr15	Up-regulated
YDR171W	806556	807828	W	chr4	Up-regulated
YGR161C	809527	808479	C	chr7	Up-regulated
YDR178W	817836	818604	W	chr4	Up-regulated
YLR345W	820415	822143	W	chr12	Up-regulated
YLR350W	828623	829495	W	chr12	Up-regulated
YPR149W	829731	830803	W	chr16	Up-regulated
YOR273C	836519	834231	C	chr15	Up-regulated
YMR291W	852553	854545	W	chr13	Up-regulated
YOR289W	853363	854115	W	chr15	Up-regulated
YPR184W	901643	906771	W	chr16	Up-regulated
YMR316W	904761	905921	W	chr13	Up-regulated
YLR414C, YLR415C	954276	953204	C	chr12	Up-regulated
YLR417W	954904	956784	W	chr12	Up-regulated
YGR237C	965742	963222	C	chr7	Up-regulated
YDR258C	974305	971769	C	chr4	Up-regulated
YGR248W	985954	986794	W	chr7	Up-regulated
YGR249W	987874	989930	W	chr7	Up-regulated
YOR348C	988871	986679	C	chr15	Up-regulated
YGR268C	1026678	1025934	C	chr7	Up-regulated
YOR374W	1039787	1041539	W	chr15	Up-regulated
YOR385W	1065019	1066355	W	chr15	Up-regulated
YDR330W	1127805	1129469	W	chr4	Up-regulated
YDR358W	1190005	1191853	W	chr4	Up-regulated
YDR368W	1213837	1214997	W	chr4	Up-regulated
YDR379C-A	1233553	1233129	C	chr4	Up-regulated
YDR380W	1234117	1236245	W	chr4	Up-regulated
YDR391C	1258465	1257273	C	chr4	Up-regulated
YDR513W	1470957	1471533	W	chr4	Up-regulated
YDR516C	1476513	1474865	C	chr4	Up-regulated
YDR536W	1507941	1509757	W	chr4	Up-regulated
YLL062C	17741	16517	C	chr12	Down-regulated
YDL241W	20193	21761	W	chr4	Down-regulated
YHL039W	21721	23561	W	chr8	Down-regulated
YML125C	21741	20693	C	chr13	Down-regulated
YGL254W	22305	23897	W	chr7	Down-regulated
YCL059C	23429	22325	C	chr3	Down-regulated
YNL327W	24017	27289	W	chr14	Down-regulated
YML123C	25853	23941	C	chr13	Down-regulated
YHL036W	26057	27953	W	chr8	Down-regulated
YCL054W	31433	34065	W	chr3	Down-regulated
YNL323W	31889	33297	W	chr14	Down-regulated
YPL266W	39041	40177	W	chr16	Down-regulated
YJL208C	41237	39989	C	chr10	Down-regulated
YEL058W	43217	44993	W	chr5	Down-regulated
YML113W	44009	44913	W	chr13	Down-regulated
YNL313C	48061	45205	C	chr14	Down-regulated
YKL205W	50025	53569	W	chr11	Down-regulated
YEL055C	51605	48285	C	chr5	Down-regulated
YOL144W	53058	54538	W	chr15	Down-regulated
YEL054C	53293	52485	C	chr5	Down-regulated
YOL142W	55538	56338	W	chr15	Down-regulated
YNL308C	55933	53997	C	chr14	Down-regulated
YOL141W	56426	58690	W	chr15	Down-regulated
YAL046C	57419	56923	C	chr1	Down-regulated
YCL037C	58749	56869	C	chr3	Down-regulated
YJL200C	58933	56285	C	chr10	Down-regulated
YCL036W	58969	60809	W	chr3	Down-regulated
YJL198W	60801	63609	W	chr10	Down-regulated
YNL299W	66434	68499	W	chr14	Down-regulated
YJL194W	69305	71201	W	chr10	Down-regulated
YBL081W	71561	73057	W	chr2	Down-regulated
YLL034C	73197	70469	C	chr12	Down-regulated
YEL042W	73585	75473	W	chr5	Down-regulated
YPL252C	73981	73277	C	chr16	Down-regulated
YAL036C	76211	74875	C	chr1	Down-regulated
YCL025C	77982	75925	C	chr3	Down-regulated
YEL040W	78033	79585	W	chr5	Down-regulated
YDL213C	78245	77229	C	chr4	Down-regulated
YDL212W	78361	79249	W	chr4	Down-regulated
YCL024W	79106	82322	W	chr3	Down-regulated
YKL191W	81020	82724	W	chr11	Down-regulated
YFL026W	82073	83945	W	chr6	Down-regulated
YML093W	83081	85873	W	chr13	Down-regulated
YOL125W	83498	85266	W	chr15	Down-regulated
YDL208W	87465	88097	W	chr4	Down-regulated
YBL071W-A	89945	90465	W	chr2	Down-regulated
YFL023W	90985	93465	W	chr6	Down-regulated
YBL068W	92345	93577	W	chr2	Down-regulated
YKL185W	94148	96356	W	chr11	Down-regulated
YGL209W	95819	97107	W	chr7	Down-regulated
YKL183W	98524	100020	W	chr11	Down-regulated
YDL201W	99497	100449	W	chr4	Down-regulated
YAL025C	101171	100059	C	chr1	Down-regulated
YEL026W	101785	102393	W	chr5	Down-regulated
YDL198C	104661	103565	C	chr4	Down-regulated
YML080W	108689	110105	W	chr13	Down-regulated
YOL109W	110218	110839	W	chr15	Down-regulated
YIL127C	117677	116941	C	chr9	Down-regulated
YPL226W	121737	125593	W	chr16	Down-regulated
YHR007C	121846	119822	C	chr8	Down-regulated
YEL017C-A	123037	122325	C	chr5	Down-regulated
YKL172W	125740	127180	W	chr11	Down-regulated
YLL011W	127473	129049	W	chr12	Down-regulated
YLL008W	131681	134153	W	chr12	Down-regulated
YHR015W	135226	136442	W	chr8	Down-regulated
YBL043W	136567	137599	W	chr2	Down-regulated
YDL179W	138105	139329	W	chr4	Down-regulated
YAL007C	138451	137571	C	chr1	Down-regulated
YBL042C	140339	138163	C	chr2	Down-regulated
YEL009C	140365	138829	C	chr5	Down-regulated
YJL148W	140368	141392	W	chr10	Down-regulated
YPL217C	143221	139629	C	chr16	Down-regulated
YPL216W	143409	147161	W	chr16	Down-regulated
YCR016W	143602	144674	W	chr3	Down-regulated
YBL039C, YBL039C-A	145811	143859	C	chr2	Down-regulated
YFL002C	146965	144973	C	chr6	Down-regulated
YFL001W	147097	148481	W	chr6	Down-regulated
YFR001W	148985	149817	W	chr6	Down-regulated
YML060W	151809	153161	W	chr13	Down-regulated
YPL212C	153213	151349	C	chr16	Down-regulated
YPL211W	153449	154265	W	chr16	Down-regulated
YBL035C	153683	151235	C	chr2	Down-regulated
YIL110W	156001	157337	W	chr9	Down-regulated
YLR002C	156381	154181	C	chr12	Down-regulated
YER002W	156769	157593	W	chr5	Down-regulated
YKL156W	158572	159388	W	chr11	Down-regulated
YPL207W	159849	162417	W	chr16	Down-regulated
YKL154W	161516	162388	W	chr11	Down-regulated
YDL167C	163213	160805	C	chr4	Down-regulated
YDL166C	164109	163333	C	chr4	Down-regulated
YNL256W	164571	167155	W	chr14	Down-regulated
YLR009W	166345	167265	W	chr12	Down-regulated
YIL103W	171649	173097	W	chr9	Down-regulated
YAR018C	171723	170227	C	chr1	Down-regulated
YBL024W	172503	174687	W	chr2	Down-regulated
YLR014C	175021	171997	C	chr12	Down-regulated
YKL144C	176576	175600	C	chr11	Down-regulated
YKL143W	176740	178324	W	chr11	Down-regulated
YLR016C	177469	176485	C	chr12	Down-regulated
YLR017W	177553	178681	W	chr12	Down-regulated
YJL129C	177580	173508	C	chr10	Down-regulated
YCR031C	178254	177390	C	chr3	Down-regulated
YOL080C	181478	180406	C	chr15	Down-regulated
YDL153C	183061	181101	C	chr4	Down-regulated
YDL150W	183233	184713	W	chr4	Down-regulated
YIL096C	183237	181981	C	chr9	Down-regulated
YJL125C	186732	185428	C	chr10	Down-regulated
YJL122W	189680	190368	W	chr10	Down-regulated
YDL148C	190637	187853	C	chr4	Down-regulated
YIL091C	193237	190933	C	chr9	Down-regulated
YOL075C	193622	189254	C	chr15	Down-regulated
YPL183C	202565	199413	C	chr16	Down-regulated
YCR043C	206694	206158	C	chr3	Down-regulated
YCR046C	210446	209774	C	chr3	Down-regulated
YHR052W	210802	212050	W	chr8	Down-regulated
YCR047C	211646	210542	C	chr3	Down-regulated
YKL122C	212694	211966	C	chr11	Down-regulated
YNL232W	214883	215963	W	chr14	Down-regulated
YCR057C	223318	220350	C	chr3	Down-regulated
YHR062C	223821	222797	C	chr8	Down-regulated
YKL113C	225566	224254	C	chr11	Down-regulated
YGL148W	226331	227627	W	chr7	Down-regulated
YFR035C	226453	225981	C	chr6	Down-regulated
YHR065C	229085	227413	C	chr8	Down-regulated
YHR066W	229305	230753	W	chr8	Down-regulated
YKL109W	231546	233898	W	chr11	Down-regulated
YML018C	236101	234661	C	chr13	Down-regulated
YKL106W	237058	238602	W	chr11	Down-regulated
YER045C	241757	239925	C	chr5	Down-regulated
YJL098W	241896	245256	W	chr10	Down-regulated
YCR072C	242382	240686	C	chr3	Down-regulated
YLR051C	247005	246237	C	chr12	Down-regulated
YPL158C	254381	251981	C	chr16	Down-regulated
YLR057W	255249	257929	W	chr12	Down-regulated
YKL099C	256199	255278	C	chr11	Down-regulated
YER052C	258093	256213	C	chr5	Down-regulated
YLR063W	264233	265385	W	chr12	Down-regulated
YLR066W	267113	267817	W	chr12	Down-regulated
YER056C	268197	266349	C	chr5	Down-regulated
YLR068W	270977	271569	W	chr12	Down-regulated
YPL146C	277581	276061	C	chr16	Down-regulated
YBR020W	278856	281304	W	chr2	Down-regulated
YHR088W	281465	282529	W	chr8	Down-regulated
YLR073C	281733	280973	C	chr12	Down-regulated
YKL082C	282055	280527	C	chr11	Down-regulated
YLR074C	282517	281853	C	chr12	Down-regulated
YPL141C	286317	283349	C	chr16	Down-regulated
YMR011W	288049	289817	W	chr13	Down-regulated
YGL116W	289667	291707	W	chr7	Down-regulated
YPL139C	291109	289549	C	chr16	Down-regulated
YNL182C	298119	295839	C	chr14	Down-regulated
YER070W	298737	301977	W	chr5	Down-regulated
YCR098C	298798	296822	C	chr3	Down-regulated
YMR014W	298833	300505	W	chr13	Down-regulated
YGL111W	299947	301539	W	chr7	Down-regulated
YJL074C	302884	299036	C	chr10	Down-regulated
YER073W	303513	305785	W	chr5	Down-regulated
YMR016C	305909	303109	C	chr13	Down-regulated
YKL068W	309683	312899	W	chr11	Down-regulated
YPL126W	310169	313001	W	chr16	Down-regulated
YPL125W	313241	316545	W	chr16	Down-regulated
YGL099W	314587	316555	W	chr7	Down-regulated
YIL019W	315073	316225	W	chr9	Down-regulated
YGL097W	321731	323347	W	chr7	Down-regulated
YER082C	325989	324189	C	chr5	Down-regulated
YNL164C	326495	325191	C	chr14	Down-regulated
YOR001W	326802	329146	W	chr15	Down-regulated
YOR003W	331386	331914	W	chr15	Down-regulated
YOR003W	331914	333066	W	chr15	Down-regulated
YOR004W	333538	334506	W	chr15	Down-regulated
YIL011W	333657	334849	W	chr9	Down-regulated
YJL051W	339704	342328	W	chr10	Down-regulated
YDL060W	341601	344041	W	chr4	Down-regulated
YER091C	342229	339645	C	chr5	Down-regulated
YNL151C	348591	347671	C	chr14	Down-regulated
YNL145W	352387	352563	W	chr14	Down-regulated
YMR042W	352513	353521	W	chr13	Down-regulated
YNL141W	359563	360699	W	chr14	Down-regulated
YGL078C	361951	360087	C	chr7	Down-regulated
YHR128W	362073	362993	W	chr8	Down-regulated
YGL077C	364087	362167	C	chr7	Down-regulated
YBR061C	365740	364604	C	chr2	Down-regulated
YMR049C	370557	367973	C	chr13	Down-regulated
YPL093W	370899	373171	W	chr16	Down-regulated
YJL039C	373972	368364	C	chr10	Down-regulated
YHR136C	375030	374590	C	chr8	Down-regulated
YNL132W	375243	378515	W	chr14	Down-regulated
YPL091W	375451	377091	W	chr16	Down-regulated
YDL043C	376525	375429	C	chr4	Down-regulated
YIR012W	378449	379881	W	chr9	Down-regulated
YDL042C	378509	376637	C	chr4	Down-regulated
YBR069C	378547	375851	C	chr2	Down-regulated
YNL130C	380871	379439	C	chr14	Down-regulated
YKL032C	381672	379608	C	chr11	Down-regulated
YHR141C	382806	381894	C	chr8	Down-regulated
YJL033W	383800	386240	W	chr10	Down-regulated
YKL029C	384480	382248	C	chr11	Down-regulated
YHR143W	385002	386674	W	chr8	Down-regulated
YHR148W	393506	394426	W	chr8	Down-regulated
YDL031W	394177	397281	W	chr4	Down-regulated
YHR149C	396806	394334	C	chr8	Down-regulated
YGL055W	398547	400427	W	chr7	Down-regulated
YLR129W	399609	402625	W	chr12	Down-regulated
YHR151C	401022	399038	C	chr8	Down-regulated
YIR026C	406053	404701	C	chr9	Down-regulated
YBR083W	407335	410687	W	chr2	Down-regulated
YNL113W	412723	413339	W	chr14	Down-regulated
YER126C	414253	412925	C	chr5	Down-regulated
YER127W	414457	415625	W	chr5	Down-regulated
YIR031C	414813	412925	C	chr9	Down-regulated
YNL111C	417535	416671	C	chr14	Down-regulated
YNL110C	418575	417743	C	chr14	Down-regulated
YDL014W	427217	428585	W	chr4	Down-regulated
YBR093C	430987	429459	C	chr2	Down-regulated
YOR056C	431710	430198	C	chr15	Down-regulated
YGL035C	433183	431511	C	chr7	Down-regulated
YLR146C	433773	432741	C	chr12	Down-regulated
YGL030W	439003	439723	W	chr7	Down-regulated
YHR169W	442138	443626	W	chr8	Down-regulated
YJR003C	442572	440940	C	chr10	Down-regulated
YGL028C	443071	440975	C	chr7	Down-regulated
YHR170W	443770	445522	W	chr8	Down-regulated
YNL096C	444383	443215	C	chr14	Down-regulated
YPL058C	450799	445175	C	chr16	Down-regulated
YMR093W	453969	455609	W	chr13	Down-regulated
YGL021W	454835	457115	W	chr7	Down-regulated
YER145C	461773	460365	C	chr5	Down-regulated
YPL050C	462175	460623	C	chr16	Down-regulated
YPL043W	469891	472067	W	chr16	Down-regulated
YHR183W	470884	472532	W	chr8	Down-regulated
YOR078W	472674	473410	W	chr15	Down-regulated
YDR013W	473153	473857	W	chr4	Down-regulated
YNL078W	479507	481107	W	chr14	Down-regulated
YPL038W	480499	481131	W	chr16	Down-regulated
YPL034W	486387	487355	W	chr16	Down-regulated
YJR032W	490992	492312	W	chr10	Down-regulated
YHR196W	491796	493708	W	chr8	Down-regulated
YOR091W	493098	494650	W	chr15	Down-regulated
YNL070W	493291	493627	W	chr14	Down-regulated
YNL068C	498527	495551	C	chr14	Down-regulated
YOR095C	504486	502878	C	chr15	Down-regulated
YLR175W	506097	507785	W	chr12	Down-regulated
YNL061W	510492	512556	W	chr14	Down-regulated
YJR041C	513844	510020	C	chr10	Down-regulated
YKR039W	514644	516636	W	chr11	Down-regulated
YNL058C	516776	515648	C	chr14	Down-regulated
YPL019C	517343	514471	C	chr16	Down-regulated
YLR181C	517757	516533	C	chr12	Down-regulated
YOR107W	521090	522594	W	chr15	Down-regulated
YKR044W	521476	523052	W	chr11	Down-regulated
YLR183C	522157	520381	C	chr12	Down-regulated
YLR186W	523577	524513	W	chr12	Down-regulated
YMR128W	523657	527569	W	chr13	Down-regulated
YBR141C	528052	526892	C	chr2	Down-regulated
YBR142W	528240	530800	W	chr2	Down-regulated
YPL012W	529611	533531	W	chr16	Down-regulated
YNL053W	529828	531476	W	chr14	Down-regulated
YMR131C	534741	533085	C	chr13	Down-regulated
YLR196W	543889	545889	W	chr12	Down-regulated
YOR116C	544414	539678	C	chr15	Down-regulated
YLR197W	546049	547785	W	chr12	Down-regulated
YBR154C	549124	548276	C	chr2	Down-regulated
YOR119C	550294	547750	C	chr15	Down-regulated
YJR063W	555040	555720	W	chr10	Down-regulated
YBR158W	556280	558336	W	chr2	Down-regulated
YMR146C	558605	557397	C	chr13	Down-regulated
YJR067C	567452	566020	C	chr10	Down-regulated
YLR214W	568425	570769	W	chr12	Down-regulated
YDR060W	570571	573795	W	chr4	Down-regulated
YJR070C	570676	569532	C	chr10	Down-regulated
YPR009W	576459	577427	W	chr16	Down-regulated
YLR221C	579077	578045	C	chr12	Down-regulated
YKR075C	580544	579280	C	chr11	Down-regulated
YPR010C	581255	577343	C	chr16	Down-regulated
YLR222C	581805	579189	C	chr12	Down-regulated
YKR079C	589216	586192	C	chr11	Down-regulated
YKR080W	589876	591172	W	chr11	Down-regulated
YKR081C	592224	591024	C	chr11	Down-regulated
YBR181C	592828	591588	C	chr2	Down-regulated
YNL022C	592920	591336	C	chr14	Down-regulated
YDR075W	596971	598227	W	chr4	Down-regulated
YOR145C	606206	605286	C	chr15	Down-regulated
YGR060W	610507	611811	W	chr7	Down-regulated
YDR083W	612059	613332	W	chr4	Down-regulated
YJR097W	612288	613040	W	chr10	Down-regulated
YKR092C	613730	612042	C	chr11	Down-regulated
YNL009W	614748	615868	W	chr14	Down-regulated
YKR093W	615126	617382	W	chr11	Down-regulated
YNL009W	615868	616852	W	chr14	Down-regulated
YDR087C	618336	617432	C	chr4	Down-regulated
YNL004W	622876	624708	W	chr14	Down-regulated
YLR243W	624057	625161	W	chr12	Down-regulated
YBR202W	625688	628424	W	chr2	Down-regulated
YNL002C	627192	626112	C	chr14	Down-regulated
YNL001W	627404	628668	W	chr14	Down-regulated
YKR097W	630654	631486	W	chr11	Down-regulated
YKR097W	631486	632662	W	chr11	Down-regulated
YKR099W	635182	638030	W	chr11	Down-regulated
YNR003C	635328	634024	C	chr14	Down-regulated
YJR111C	636884	635700	C	chr10	Down-regulated
YJR112W	636896	637712	W	chr10	Down-regulated
YGR079W	640819	641899	W	chr7	Down-regulated
YPR035W	641763	643491	W	chr16	Down-regulated
YNR009W	642612	643540	W	chr14	Down-regulated
YGR081C	643839	643015	C	chr7	Down-regulated
YGR090W	662083	666139	W	chr7	Down-regulated
YNR017W	662308	663772	W	chr14	Down-regulated
YJR129C	665092	663756	C	chr10	Down-regulated
YJR132W	669464	672896	W	chr10	Down-regulated
YNR022C	670232	669712	C	chr14	Down-regulated
YNR024W	672388	673100	W	chr14	Down-regulated
YGR095C	676415	675567	C	chr7	Down-regulated
YOR188W	685618	689306	W	chr15	Down-regulated
YDR120C	693240	691360	C	chr4	Down-regulated
YGR103W	695387	697403	W	chr7	Down-regulated
YLR276C	696925	694941	C	chr12	Down-regulated
YBR238C	697388	694588	C	chr2	Down-regulated
YGR108W	703411	705187	W	chr7	Down-regulated
YBR242W	704512	705448	W	chr2	Down-regulated
YNR045W	706108	707644	W	chr14	Down-regulated
YNR046W	707756	708348	W	chr14	Down-regulated
YLR287C	712197	710693	C	chr12	Down-regulated
YBR247C	714492	712892	C	chr2	Down-regulated
YBR248C	716556	714764	C	chr2	Down-regulated
YBR252W	722576	723120	W	chr2	Down-regulated
YNR053C, snR191	723160	721000	C	chr14	Down-regulated
YNR054C	724344	723336	C	chr14	Down-regulated
YLR300W	728857	730601	W	chr12	Down-regulated
YBR267W	739816	741104	W	chr2	Down-regulated
YLR306W	744065	744977	W	chr12	Down-regulated
YBR271W	744824	746208	W	chr2	Down-regulated
YNR064C	750032	748904	C	chr14	Down-regulated
YGR128C	750143	747871	C	chr7	Down-regulated
YPR112C	751967	749175	C	chr16	Down-regulated
YNR067C	759144	755608	C	chr14	Down-regulated
YOR224C	761310	760710	C	chr15	Down-regulated
YGR140W	767483	770347	W	chr7	Down-regulated
YPR119W	771259	773531	W	chr16	Down-regulated
YOR233W	775650	778242	W	chr15	Down-regulated
YNR073C	776344	771664	C	chr14	Down-regulated
YMR256C	779173	778709	C	chr13	Down-regulated
YGR145W	781731	783971	W	chr7	Down-regulated
YMR259C	788933	784557	C	chr13	Down-regulated
YOR243C	792278	789902	C	chr15	Down-regulated
YBR297W	800480	802144	W	chr2	Down-regulated
YPR137W	802283	804227	W	chr16	Down-regulated
YOR252W	803634	804291	W	chr15	Down-regulated
YGR158C	806095	805063	C	chr7	Down-regulated
YOR254C	807071	804943	C	chr15	Down-regulated
YGR159C	807799	806279	C	chr7	Down-regulated
YPR143W	818283	819243	W	chr16	Down-regulated
YPR144C	821447	819695	C	chr16	Down-regulated
YPR145W	822483	824451	W	chr16	Down-regulated
YOR272W	832755	834299	W	chr15	Down-regulated
YGR169C	835935	834623	C	chr7	Down-regulated
YLR355C	839339	837547	C	chr12	Down-regulated
YGR177C	850495	848623	C	chr7	Down-regulated
YMR290C	851645	849893	C	chr13	Down-regulated
YOR287C	851863	850879	C	chr15	Down-regulated
YLR372W	867151	868735	W	chr12	Down-regulated
YMR300C	867349	865413	C	chr13	Down-regulated
YOR294W	868299	869035	W	chr15	Down-regulated
YGR187C	871495	870055	C	chr7	Down-regulated
YMR309C	895501	892669	C	chr13	Down-regulated
YMR310C	896733	895677	C	chr13	Down-regulated
YPR187W	911219	912027	W	chr16	Down-regulated
YGR208W	911771	912851	W	chr7	Down-regulated
YGR214W	920555	921891	W	chr7	Down-regulated
YLR401C	924492	922387	C	chr12	Down-regulated
YLR405W	929784	931032	W	chr12	Down-regulated
YLR407W	932728	933856	W	chr12	Down-regulated
YLR413W	951104	953336	W	chr12	Down-regulated
YOR337W	954307	956747	W	chr15	Down-regulated
YGR233C	958415	954615	C	chr7	Down-regulated
YGR234W	959843	961387	W	chr7	Down-regulated
YOR340C	960255	959047	C	chr15	Down-regulated
YOR342C	967751	966511	C	chr15	Down-regulated
YGR239C	970134	969086	C	chr7	Down-regulated
YGR245C	982174	979638	C	chr7	Down-regulated
YOR359W	1011059	1012987	W	chr15	Down-regulated
YDR281C	1022425	1021737	C	chr4	Down-regulated
YLR451W	1036000	1039032	W	chr12	Down-regulated
YGR280C	1051758	1050662	C	chr7	Down-regulated
YDR299W	1059573	1061301	W	chr4	Down-regulated
YGR283C	1060086	1058958	C	chr7	Down-regulated
YDR312W	1087541	1089061	W	chr4	Down-regulated
YDR324C	1116729	1114249	C	chr4	Down-regulated
YDR339C	1150553	1149817	C	chr4	Down-regulated
YDR346C	1168857	1166945	C	chr4	Down-regulated
YDR384C	1242129	1241041	C	chr4	Down-regulated
YDR397C	1266969	1266273	C	chr4	Down-regulated
YDR398W	1267341	1269517	W	chr4	Down-regulated
YDR399W	1269997	1270797	W	chr4	Down-regulated
YDR412W	1294621	1295549	W	chr4	Down-regulated
YDR429C	1325329	1324345	C	chr4	Down-regulated
YDR441C	1345209	1344225	C	chr4	Down-regulated
YDR449C	1358945	1357441	C	chr4	Down-regulated
YDR469W	1398997	1399797	W	chr4	Down-regulated
YDR492W	1434709	1435941	W	chr4	Down-regulated
YDR496C	1443433	1441345	C	chr4	Down-regulated
